# Supplementary material for: Wireless, Adaptable and Fully Implantable Battery‐powered Devices for Optical Stimulation of the Spinal Cord in Small Rodents
Source: Adv Sci (Weinh). 2026 Apr 22;13(40):e75419. doi: 10.1002/advs.75419 (PMC13335532; doi:10.1002/advs.75419)
Supplement: Supplementary file 2 — Supporting File 2: advs75419‐sup‐0002‐VideoS1‐S9.zip. [file ADVS-13-e75419-s002.zip]

Archive with 9 entries (9 files):
- Supplementary Video 1.mp4
- Supplementary Video 2.mp4
- Supplementary Video 3.mp4
- Supplementary Video 4.mp4
- Supplementary Video 5.mp4
- Supplementary Video 6.mp4
- Supplementary Video 7.mp4
- Supplementary Video 8.mp4
- Supplementary Video 9.mp4
